# Supplementary material for: Comparison of Attenuation Imaging in the Rectus Femoris and Biceps Brachii Muscles with Multiecho Dixon-Based Fat Quantification and Ultrasound Echo Intensity
Source: Diagnostics (Basel). 2025 Dec 18;15(24):3239. doi: 10.3390/diagnostics15243239 (PMC12731617; doi:10.3390/diagnostics15243239)
Supplement: Supplementary file 1 [file diagnostics-15-03239-s001.zip]

Archive with 1 entries (1 files):
- diagnostics-4008109-supplementary.pdf
